# Supplementary material for: Dysprosium Doped Zinc Oxide for NO2 Gas Sensing
Source: Sensors (Basel). 2022 Jul 10;22(14):5173. doi: 10.3390/s22145173 (PMC9317177; doi:10.3390/s22145173)
Supplement: Supplementary file 1 [file sensors-22-05173-s001.zip]

Archive with 1 entries (1 files):
- sensors-1787404-supplementary.pdf
